# Supplementary material for: Longitudinal study reveals plasma glycans associations with prediabetes/type 2 diabetes in KORA study
Source: Cardiovasc Diabetol. 2025 Aug 6;24:321. doi: 10.1186/s12933-025-02853-y (PMC12329990; doi:10.1186/s12933-025-02853-y)
Supplement: Supplementary file 2 — Supplementary Material 2 [file 12933_2025_2853_MOESM2_ESM.xlsx]

## Sheet: Supplementary Table
	Supplementary Table 1-17
	Supplementary Table 1	Abbreviation and description of all glycan structures complementary to every plasma glycan peak
	Supplementary Table 2	Formulas for plasma N-glycome derived glycan traits calculation. 16 derived traits are calculated out of 39 directly measured initial plasma glycan traits
	Supplementary Table 3	Comprehensive results of longitudinal association between glycans and incident prediabetes/T2D in the basic model (n=473)
		Significant results of longitudinal association between glycans and incident prediabetes/T2D in the basic model (n=473)
	Supplementary Table 4	Comprehensive results of longitudinal association between glycans and incident prediabetes/T2D in the full model (n=473)
		Significant results of longitudinal association between glycans and incident prediabetes/T2D in the full model (n=473)
	Supplementary Table 5	Sensitivity analysis: Comprehensive results of longitudinal association between NGT VS prediabetes/ NGT vs T2D/ prediabetes vs T2D in basic model
		Sensitivity analysis: Significant results of longitudinal association between NGT VS prediabetes/ NGT vs T2D/ prediabetes vs T2D in basic model
	Supplementary Table 6	Sensitivity analysis: Comprehensive results of longitudinal association between NGT VS prediabetes/ NGT vs T2D/ prediabetes vs T2D in full model
		Sensitivity analysis: Significant results of longitudinal association between NGT VS prediabetes/ NGT vs T2D/ prediabetes vs T2D in full model
	Supplementary Table 7	Comprehensive results of longitudinal association between glycans and BMI in the basic model (n=473)
		Significant results of longitudinal association between glycans and BMI in the basic model (n=473)
	Supplementary Table 8	Comprehensive results of longitudinal association between glycans and FPG/ HOMA-IR/HbA1c in basic model
		Significant results of longitudinal association between glycans and FPG/ HOMA-IR/HbA1c in basic model
	Supplementary Table 9	Comprehensive results of longitudinal association between glycans and BMI in the full model (n=473)
		Significant results of longitudinal association between glycans and BMI in the full model (n=473)
	Supplementary Table 10	Comprehensive results of longitudinal association between glycans and FPG/ HOMA-IR/HbA1c in full model
		Significant results of longitudinal association between glycans and FPG/ HOMA-IR/HbA1c in full model
	Supplementary Table 11	Diagnostic performance of three models using RF machine learning algorithm
	Supplementary Table 12	SHAP values in glycans+FORS model
	Supplementary Table 13	Mendelian randomisation analysis results of the glycans as the exposure
	Supplementary Table 14	Description of plasma protein N-glycosylation glycans
	Supplementary Table 15	Description of plasma protein N-glycosylation traits
	Supplementary Table 16	Significant SNPs associated with plasma N-glycans
	Supplementary Table 17	Gene annotation of glycan-associated SNPs from QTL analysis

## Sheet: Supplementary Table 1
Supplementary Table 1 Abbreviation and description of all glycan structures complementary to every plasma glycan peak.*
Sample	Glycan peak	Glycan structure abbreviation					Glycan structure description										Glycan peak abundance formula
plasma	GP1	FA2					core fucosylated, biantennary										GP1 / GP * 100
plasma	GP2	FA2B; M5					core fucosylated, biantennary with bisecting GlcNAc; oligomannose										GP2 / GP * 100
plasma	GP3	A2BG1					monogalactosylated, biantennary with bisecting GlcNAc										GP3 / GP * 100
plasma	GP4	FA2[6]G1					core fucosylated and monogalactosylated, biantennary										GP4 / GP * 100
plasma	GP5	FA2[3]G1					core fucosylated and monogalactosylated, biantennary										GP5 / GP * 100
plasma	GP6	FA2[6]BG1					core fucosylated and monogalactosylated, biantennary with bisecting GlcNAc										GP6 / GP * 100
plasma	GP7	M6; FA2[3]BG1					oligomannose; core fucosylated and monogalactosylated, biantennary with bisecting GlcNAc										GP7 / GP * 100
plasma	GP8	A2G2					digalactosylated, biantennary										GP8 / GP * 100
plasma	GP9	A2BG2					digalactosylated, biantennary with bisecting GlcNAc										GP9 / GP * 100
plasma	GP10	FA2G2					core fucosylated, digalactosylated, biantennary										GP10 / GP * 100
plasma	GP11	FA2BG2					core fucosylated, digalactosylated, biantennary with bisecting GlcNAc										GP11 / GP * 100
plasma	GP12	M7; A2G2S1; A1M4G1S1; A2BG1S1					oligomannose; digalactosylated, monosialylated, biantennary; tetramannosylated, monogalactosylated, monosialylated, monoantennary; monogalactosylated, monosialylated, biantennary with bisecting GlcNAc										GP12 / GP * 100
plasma	GP13	FA2G1S1; FA2BG1S1					core fucosylated, monogalactosylated and monosialylated biantennary; core fucosylated, monogalactosylated and monosialylated biantennary with bisecting GlcNAc										GP13 / GP * 100
plasma	GP14	A2G2S1					digalactosylated and monosialylated biantennary										GP14 / GP * 100
plasma	GP15	A2BG2S1					digalactosylated and monosialylated biantennary with bisecting GlcNAc										GP15 / GP * 100
plasma	GP16	FA2G2S1					core fucosylated, digalactosylated and monosialylated biantennary										GP16 / GP * 100
plasma	GP17	FA2BG2S1					core fucosylated, digalactosylated and monosialylated biantennary with bisecting GlcNAc										GP17/ GP * 100
plasma	GP18	A2G2S2; FA2G2S2					digalactosylated and disialylated biantennary; core fucosylated, digalactosylated and disialylated biantennary										GP18 / GP * 100
plasma	GP19	M9					oligomannose										GP19 / GP * 100
plasma	GP20	A2G2S2					digalactosylated and disialylated biantennary										GP20 / GP * 100
plasma	GP21	A2G2S2; A3G3S1; FA2G2S2; A2BG2S2; A3F1G3S1					digalactosylated and disialylated biantennary; trigalactosylated and monosialylated triantennary; core fucosylated, digalactosylated and disialylated biantennary; digalactosylated and disialylated biantennary with bisecting GlcNAc; antennary fucosylated, trigalactosylated and monosialylated triantennary										GP21 / GP * 100
plasma	GP22	FA2G2S2					core fucosylated, digalactosylated and disialylated biantennary										GP22 / GP * 100
plasma	GP23	FA2BG2S2					core fucosylated, digalactosylated and disialylated biantennary with bisecting GlcNAc										GP23 / GP * 100
plasma	GP24	A3G3S2; A3F1G3S1					trigalactosylated and disialylated triantennary; antennary fucosylated, trigalactosylated and monosialylated triantennary										GP24 / GP * 100
plasma	GP25	A3G3S2; FA2F1G2S2; A3F1G3S2					trigalactosylated and disialylated triantennary; core fucosylated, antennary fucosylated, digalactosylated and disialylated biantennary; antennary fucosylated, trigalactosylated and disialylated triantennary										GP25 / GP * 100
plasma	GP26	A3G3S2; FA3G3S2					trigalactosylated and disialylated triantennary; core fucosylated, trigalactosylated and disialylated triantennary										GP26 / GP * 100
plasma	GP27	A3F1G3S2; A3G3S3					antennary fucosylated, trigalactosylated and disialylated triantennary; trigalactosylated and trisialylated triantennary										GP27 / GP * 100
plasma	GP28	A3G3S3; A3F1G3S2					trigalactosylated and trisialylated triantennary; antennary fucosylated, trigalactosylated and disialylated triantennary										GP28 / GP * 100
plasma	GP29	A3G3S3; A3F1G3S2					trigalactosylated and trisialylated triantennary; antennary fucosylated, trigalactosylated and disialylated triantennary										GP29 / GP * 100
plasma	GP30	A3G3S3; A3F1G3S3					trigalactosylated and trisialylated triantennary; antennary fucosylated, trigalactosylated and trisialylated triantennary										GP30 / GP * 100
plasma	GP31	FA3G3S3; A3G3S3					core fucosylated, trigalactosylated and trisialylated triantennary; trigalactosylated and trisialylated triantennary										GP31 / GP * 100
plasma	GP32	A3G3S3					trigalactosylated and trisialylated triantennary										GP32 / GP * 100
plasma	GP33	A3F1G3S3					antennary fucosylated, trigalactosylated and trisialylated triantennary										GP33 / GP * 100
plasma	GP34	FA3G3S3; A4G4S3					core fucosylated, trigalactosylated and trisialylated triantennary; tetragalactosylated and trisialylated tetraantennary										GP34 / GP * 100
plasma	GP35	FA3F1G3S3; A4F1G4S3					core fucosylated, antennary fucosylated, trigalactosylated and trisialylated triantennary; antennary fucosylated, tetragalactosylated and trisialylated tetraantennary										GP35 / GP * 100
plasma	GP36	A4G4S3; A4F1G4S3					tetragalactosylated and trisialylated tetraantennary; antennary fucosylated, tetragalactosylated and trisialylated tetraantennary										GP36 / GP * 100
plasma	GP37	A4G4S4; A4F1G4S3					tetragalactosylated and tetrasialylated tetraantennary; antennary fucosylated, tetragalactosylated and trisialylated tetraantennary										GP37 / GP * 100
plasma	GP38	A4G4S4; A4F1G4S4; A4F1G4S3					tetragalactosylated and tetrasialylated tetraantennary; antennary fucosylated, tetragalactosylated and tetrasialylated tetraantennary; antennary fucosylated, tetragalactosylated and trisialylated tetraantennary										GP38 / GP * 100
plasma	GP39	A4F1G4S4; A4F2G4S4					antennary fucosylated, tetragalactosylated and tetrasialylated tetraantennary; antennary difucosylated, tetragalactosylated and tetrasialylated tetraantennary;										GP39 / GP * 100
*structure abbreviations – all N-glycans have two core N-acetylglucosamines (GlcNAcs); F at the start of the abbreviation indicates a core-fucose α1,6-linked to the inner GlcNAc; Mx, number (x) of mannose on core GlcNAcs; Ax, number of antenna (GlcNAc) on trimannosyl core; A2, biantennary with both GlcNAcs as β1,2-linked; A3, triantennary with a GlcNAc linked β1,2 to both mannose and the third Gl…

## Sheet: Supplementary Table 2
Supplementary Table2 Formulas for plasma N-glycome derived glycan traits calculation. 16 derived traits are calculated out of 39 directly measured initial plasma glycan traits
Plasma N-glycome derived trait	Formula
Low branching (mono- and biantennary glycans) (LB)	GP1+GP2+GP3+GP4+GP5+GP6+GP8+GP9+GP10+GP11+0.5xGP12+GP13+GP14+GP15+GP16+GP17+GP18+GP20+GP21+GP22+GP23
High branching (tri- and tetraantennary glycans) (HB)	GP24+GP25+GP26+GP27+GP28+GP29+GP30+GP31+GP32+GP33+GP34+GP35+GP36+GP37+GP38+GP39
Agalactosylation (G0)	GP1+GP2
Monogalactosylation (G1)	GP3+GP4+GP5+GP6+GP13
Digalactosylation (G2)	GP8+GP9+GP10+GP11+0.5xGP12+GP14+GP15+GP16+GP17+GP18+GP20+GP21+GP22+GP23
Trigalactosylation (G3)	GP24+GP25+GP26+GP27+GP28+GP29+GP30+GP31+GP32+GP33+GP34+ GP35
Tetragalactosylation (G4)	GP36+GP37+GP38+GP39
Neutral glycans (S0)	GP1+GP2+GP3+GP4+GP5+GP6+GP8+GP9+GP10+GP11
Monosialylation (S1)	0.5xGP12+GP13+GP14+GP15+GP16+GP17
Disialylation (S2)	GP18+GP20+GP21+GP22+GP23+GP24+GP25+GP26+GP27
Trisialylation (S3)	GP28+GP29+GP30+GP31+GP32+GP33+GP34+GP35+GP36
Tetrasialylation (S4)	GP37+GP38+GP39
Incidence of bisecting GlcNAc (B)	GP2+GP3+GP6+GP9+GP11+GP15+GP17+GP23
Antennary fucosylation (AF)	GP27+GP33+GP35+GP39
Core fucosylation (CF)	GP1+GP2+GP4+GP5+GP6+GP10+GP11+GP13+GP16+GP17+GP22+GP23+GP31+GP34+GP35
High-mannose glycans (HM)	GP7+0.5xGP12+GP19

## Sheet: Supplementary Table 3
Supplementary Table 3 Comprehensive results of longitudinal association between glycans and incident prediabetes/T2D in the basic model (n=473)
Glycan	Estimate	SE	pvalue	P.adjust	log10_adj_pval	log10_pval	OR_CI
GP32	0.687	0.089	1.52e-14	8.37e-13	12.0773	13.8182	1.988 (1.67; 2.367)
GP19	0.428	0.079	5.14e-08	2.83e-06	5.54821	7.28904	1.534 (1.314; 1.791)
GP34	0.415	0.079	1.38e-07	7.58e-06	5.12033	6.86012	1.514 (1.297; 1.768)
S2	0.384	0.073	1.49e-07	8.22e-06	5.08513	6.82681	1.468 (1.272; 1.694)
GP18	-0.45	0.089	3.86e-07	2.12e-05	4.67366	6.41341	0.638 (0.536; 0.759)
GP26	0.371	0.077	1.22e-06	6.69e-05	4.17457	5.91364	1.449 (1.246; 1.685)
S0	-0.347	0.074	2.98e-06	0.000164	3.78516	5.52578	0.707 (0.611; 0.817)
GP20	0.327	0.074	8.95e-06	0.000492	3.30803	5.04818	1.387 (1.2; 1.603)
GP22	0.355	0.08	9.05e-06	0.000498	3.30277	5.04335	1.426 (1.219; 1.668)
GP35	0.339	0.077	1.04e-05	0.00057	3.24413	4.98297	1.404 (1.207; 1.632)
S3	0.291	0.072	5.32e-05	0.00292	2.53462	4.27409	1.338 (1.162; 1.541)
GP5	-0.278	0.071	9.24e-05	0.00508	2.29414	4.03433	0.757 (0.659; 0.87)
G1	-0.279	0.072	0.000107	0.00586	2.2321	3.97062	0.757 (0.657; 0.871)
GP13	-0.247	0.069	0.000345	0.019	1.72125	3.46218	0.781 (0.682; 0.894)
GP10	-0.286	0.08	0.000351	0.0193	1.71444	3.45469	0.751 (0.642; 0.879)
HB	0.247	0.071	0.000501	0.0275	1.56067	3.30016	1.28 (1.114; 1.471)
LB	-0.245	0.071	0.000527	0.029	1.5376	3.27819	0.783 (0.681; 0.9)
GP4	-0.247	0.073	0.000704	0.0387	1.41229	3.15243	0.781 (0.677; 0.901)
GP11	-0.258	0.076	0.000728	0.0401	1.39686	3.13787	0.773 (0.666; 0.897)
CF	-0.235	0.073	0.00122	0.0673	1.17198	2.91364	0.791 (0.685; 0.912)
G0	-0.25	0.08	0.00185	0.102	0.9914	2.73283	0.779 (0.666; 0.911)
GP2	-0.251	0.081	0.00204	0.112	0.950782	2.69037	0.778 (0.664; 0.912)
GP1	-0.226	0.078	0.00393	0.216	0.665546	2.40561	0.798 (0.685; 0.929)
AF	0.2	0.073	0.00648	0.357	0.447332	2.18842	1.221 (1.059; 1.409)
GP39	0.191	0.071	0.00765	0.421	0.375718	2.11634	1.21 (1.053; 1.391)
GP33	0.187	0.073	0.0108	0.594	0.226214	1.96658	1.206 (1.045; 1.391)
GP17	-0.189	0.076	0.0128	0.702	0.153663	1.89279	0.828 (0.713; 0.961)
GP23	0.17	0.07	0.016	0.878	0.0565055	1.79588	1.185 (1.033; 1.36)
GP3	0.03	0.073	0.677	1	0	0.169411	1.03 (0.893; 1.189)
GP6	-0.135	0.072	0.0619	1	0	1.20831	0.874 (0.759; 1.006)
GP7	-0.093	0.074	0.207	1	0	0.68403	0.911 (0.788; 1.053)
GP8	-0.089	0.075	0.24	1	0	0.619789	0.915 (0.79; 1.06)
GP9	-0.052	0.073	0.476	1	0	0.322393	0.949 (0.823; 1.095)
GP12	-0.132	0.074	0.0744	1	0	1.12843	0.876 (0.758; 1.013)
GP14	0.083	0.072	0.247	1	0	0.607303	1.087 (0.944; 1.251)
GP15	0.025	0.07	0.724	1	0	0.140261	1.025 (0.894; 1.176)
GP16	-0.153	0.076	0.0453	1	0	1.3439	0.858 (0.739; 0.996)
GP21	-0.029	0.071	0.685	1	0	0.164309	0.971 (0.845; 1.116)
GP24	-0.183	0.078	0.0184	1	0	1.73518	0.833 (0.715; 0.97)
GP25	-0.073	0.07	0.294	1	0	0.531653	0.93 (0.81; 1.066)
GP27	0.159	0.073	0.0291	1	0	1.53611	1.172 (1.016; 1.353)
GP28	-0.098	0.073	0.179	1	0	0.747147	0.907 (0.786; 1.046)
GP29	-0.099	0.069	0.151	1	0	0.821023	0.906 (0.791; 1.037)
GP30	0.019	0.071	0.794	1	0	0.100179	1.019 (0.887; 1.171)
GP31	0.145	0.072	0.0456	1	0	1.34104	1.156 (1.004; 1.331)
GP36	0.066	0.071	0.355	1	0	0.449772	1.068 (0.929; 1.228)
GP37	-0.138	0.072	0.0573	1	0	1.24185	0.871 (0.756; 1.003)
GP38	0.043	0.068	0.531	1	0	0.274905	1.044 (0.914; 1.193)
G2	0.16	0.072	0.0265	1	0	1.57675	1.174 (1.019; 1.351)
G3	0.074	0.072	0.299	1	0	0.524329	1.077 (0.935; 1.24)
G4	0.098	0.069	0.152	1	0	0.818156	1.103 (0.963; 1.263)
S1	-0.148	0.074	0.0452	1	0	1.34486	0.862 (0.746; 0.997)
S4	0.1	0.068	0.143	1	0	0.844664	1.105 (0.967; 1.263)
B	-0.15	0.076	0.0466	1	0	1.33161	0.861 (0.742; 0.999)
HM	0.149	0.075	0.0459	1	0	1.33819	1.161 (1.002; 1.344)
Supplementary Table 3 Significant results of longitudinal association between glycans and incident prediabetes/T2D in the basic model (n=473)
Glycan	Estimate	SE	pvalue	P.adjust	log10_adj_pval	log10_pval	OR_CI
GP32	0.687	0.089	1.52e-14	8.37e-13	12.0773	13.8182	1.988 (1.67; 2.367)
GP19	0.428	0.079	5.14e-08	2.83e-06	5.54821	7.28904	1.534 (1.314; 1.791)
GP34	0.415	0.079	1.38e-07	7.58e-06	5.12033	6.86012	1.514 (1.297; 1.768)
S2	0.384	0.073	1.49e-07	8.22e-06	5.08513	6.82681	1.468 (1.272; 1.694)
GP18	-0.45	0.089	3.86e-07	2.12e-05	4.67366	6.41341	0.638 (0.536; 0.759)
GP26	0.371	0.077	1.22e-06	6.69e-05	4.17457	5.91364	1.449 (1.246; 1.685)
S0	-0.347	0.074	2.98e-06	0.000164	3.78516	5.52578	0.707 (0.611; 0.817)
GP20	0.327	0.074	8.95e-06	0.000492	3.30803	5.04818	1.387 (1.2; 1.603)
GP22	0.355	0.08	9.05e-06	0.000498	3.30277	5.04335	1.426 (1.219; 1.668)
GP35	0.339	0.077	1.04e-05	0.00057	3.24413	4.98297	1.404 (1.207; 1.632)
S3	0.291	0.072	5.32e-05	0.00292	2.53462	4.27409	1.338 (1.162; 1.541)
GP5	-0.278	0.071	9.24e-05	0.00508	2.29414	4.03433	0.757 (0.659; 0.87)
G1	-0.279	0.072	0.000107	0.00586	2.2321	3.97062	0.757 (0.657; 0.871)
GP13	-0.247	0.069	0.000345	0.019	1.72125	3.46218	0.781 (0.682; 0.894)
GP10	-0.286	0.08	0.000351	0.0193	1.71444	3.45469	0.751 (0.642; 0.879)
HB	0.247	0.071	0.000501	0.0275	1.56067	3.30016	1.28 (1.114; 1.471)
LB	-0.245	0.071	0.000527	0.029	1.5376	3.27819	0.783 (0.681; 0.9)
GP4	-0.247	0.073	0.000704	0.0387	1.41229	3.15243	0.781 (0.677; 0.901)
GP11	-0.258	0.076	0.000728	0.0401	1.39686	3.13787	0.773 (0.666; 0.897)

## Sheet: Supplementary Table 4
Supplementary Table 4 Comprehensive results of longitudinal association between glycans and incident prediabetes/T2D in the full model (n=473)
Glycan	Estimate	SE	pvalue	P.adjust	log10_adj_pval	log10_pval	OR_CI
GP32	0.594	0.095	4.51e-10	2.48e-08	7.60555	9.34582	1.811 (1.504; 2.182)
S2	0.391	0.078	5.5e-07	3.03e-05	4.51856	6.25964	1.478 (1.269; 1.723)
GP35	0.381	0.082	3.17e-06	0.000174	3.75945	5.49894	1.464 (1.246; 1.719)
S0	-0.348	0.079	1.18e-05	0.000646	3.18977	4.92812	0.706 (0.605; 0.824)
GP19	0.356	0.082	1.25e-05	0.00069	3.16115	4.90309	1.428 (1.216; 1.677)
GP34	0.353	0.081	1.46e-05	0.000801	3.09637	4.83565	1.423 (1.214; 1.668)
GP22	0.359	0.083	1.66e-05	0.000912	3.04001	4.77989	1.432 (1.217; 1.685)
GP20	0.336	0.079	1.85e-05	0.00102	2.9914	4.73283	1.399 (1.199; 1.634)
GP18	-0.382	0.091	2.76e-05	0.00152	2.81816	4.55909	0.682 (0.571; 0.816)
G1	-0.268	0.076	0.000415	0.0228	1.64207	3.38195	0.765 (0.659; 0.888)
GP26	0.284	0.083	0.000654	0.036	1.4437	3.18442	1.328 (1.129; 1.563)
GP5	-0.255	0.077	0.000881	0.0485	1.31426	3.05502	0.775 (0.666; 0.901)
G0	-0.281	0.086	0.00112	0.0615	1.21112	2.95078	0.755 (0.638; 0.894)
GP2	-0.277	0.085	0.00113	0.0622	1.20621	2.94692	0.758 (0.642; 0.895)
GP13	-0.242	0.075	0.00125	0.0688	1.16241	2.90309	0.785 (0.678; 0.909)
S3	0.243	0.077	0.00152	0.0834	1.07883	2.81816	1.275 (1.096; 1.483)
GP4	-0.227	0.076	0.0027	0.149	0.826814	2.56864	0.797 (0.687; 0.925)
AF	0.234	0.078	0.00281	0.155	0.809668	2.55129	1.264 (1.085; 1.472)
GP1	-0.253	0.085	0.00286	0.157	0.8041	2.54363	0.776 (0.657; 0.917)
GP11	-0.231	0.078	0.00292	0.161	0.793174	2.53462	0.794 (0.681; 0.925)
CF	-0.229	0.077	0.00313	0.172	0.764472	2.50446	0.795 (0.684; 0.925)
G2	0.214	0.076	0.00461	0.254	0.595166	2.3363	1.239 (1.067; 1.438)
GP33	0.219	0.078	0.00497	0.273	0.563837	2.30364	1.245 (1.068; 1.45)
GP24	-0.236	0.084	0.00506	0.278	0.555955	2.29585	0.79 (0.67; 0.931)
GP39	0.213	0.076	0.00521	0.286	0.543634	2.28316	1.237 (1.066; 1.436)
GP10	-0.222	0.084	0.00811	0.446	0.350665	2.09098	0.801 (0.679; 0.944)
HB	0.197	0.076	0.00921	0.506	0.295849	2.03574	1.218 (1.049; 1.413)
GP27	0.196	0.077	0.0112	0.618	0.209012	1.95078	1.217 (1.046; 1.415)
LB	-0.191	0.076	0.012	0.662	0.179142	1.92082	0.826 (0.712; 0.959)
GP17	-0.188	0.078	0.0158	0.868	0.0614803	1.80134	0.829 (0.711; 0.965)
GP3	0.046	0.076	0.547	1	0	0.262013	1.047 (0.902; 1.215)
GP6	-0.155	0.075	0.0393	1	0	1.40561	0.856 (0.739; 0.992)
GP7	-0.126	0.078	0.106	1	0	0.974694	0.882 (0.757; 1.027)
GP8	-0.033	0.077	0.672	1	0	0.172631	0.968 (0.832; 1.125)
GP9	-0.021	0.075	0.78	1	0	0.107905	0.979 (0.845; 1.134)
GP12	-0.125	0.078	0.109	1	0	0.962574	0.882 (0.757; 1.028)
GP14	0.11	0.074	0.138	1	0	0.860121	1.116 (0.966; 1.291)
GP15	0.028	0.073	0.695	1	0	0.158015	1.028 (0.891; 1.187)
GP16	-0.116	0.081	0.149	1	0	0.826814	0.89 (0.76; 1.044)
GP21	-0.021	0.077	0.79	1	0	0.102373	0.979 (0.842; 1.139)
GP23	0.156	0.076	0.0389	1	0	1.41005	1.169 (1.007; 1.357)
GP25	-0.104	0.073	0.154	1	0	0.812479	0.901 (0.781; 1.04)
GP28	-0.14	0.08	0.0796	1	0	1.09909	0.869 (0.743; 1.017)
GP29	-0.008	0.073	0.913	1	0	0.0395292	0.992 (0.86; 1.145)
GP30	-0.055	0.077	0.475	1	0	0.323306	0.946 (0.814; 1.101)
GP31	0.106	0.076	0.16	1	0	0.79588	1.112 (0.958; 1.29)
GP36	0.044	0.075	0.554	1	0	0.25649	1.045 (0.902; 1.21)
GP37	-0.126	0.075	0.0933	1	0	1.03012	0.882 (0.761; 1.021)
GP38	0.028	0.071	0.696	1	0	0.157391	1.028 (0.895; 1.182)
G3	0.014	0.078	0.858	1	0	0.0665127	1.014 (0.87; 1.182)
G4	0.102	0.072	0.157	1	0	0.8041	1.107 (0.962; 1.275)
S1	-0.095	0.076	0.21	1	0	0.677781	0.909 (0.784; 1.055)
S4	0.107	0.071	0.133	1	0	0.876148	1.113 (0.968; 1.279)
B	-0.16	0.077	0.0381	1	0	1.41908	0.852 (0.733; 0.991)
HM	0.097	0.079	0.217	1	0	0.66354	1.102 (0.944; 1.286)
Supplementary Table 4 Significant results of longitudinal association between glycans and incident prediabetes/T2D in the full model (n=473)
Glycan	Estimate	SE	pvalue	P.adjust	log10_adj_pval	log10_pval	OR_CI
GP32	0.594	0.095	4.51e-10	2.48e-08	7.60555	9.34582	1.811 (1.504; 2.182)
S2	0.391	0.078	5.5e-07	3.03e-05	4.51856	6.25964	1.478 (1.269; 1.723)
GP35	0.381	0.082	3.17e-06	0.000174	3.75945	5.49894	1.464 (1.246; 1.719)
S0	-0.348	0.079	1.18e-05	0.000646	3.18977	4.92812	0.706 (0.605; 0.824)
GP19	0.356	0.082	1.25e-05	0.00069	3.16115	4.90309	1.428 (1.216; 1.677)
GP34	0.353	0.081	1.46e-05	0.000801	3.09637	4.83565	1.423 (1.214; 1.668)
GP22	0.359	0.083	1.66e-05	0.000912	3.04001	4.77989	1.432 (1.217; 1.685)
GP20	0.336	0.079	1.85e-05	0.00102	2.9914	4.73283	1.399 (1.199; 1.634)
GP18	-0.382	0.091	2.76e-05	0.00152	2.81816	4.55909	0.682 (0.571; 0.816)
G1	-0.268	0.076	0.000415	0.0228	1.64207	3.38195	0.765 (0.659; 0.888)
GP26	0.284	0.083	0.000654	0.036	1.4437	3.18442	1.328 (1.129; 1.563)
GP5	-0.255	0.077	0.000881	0.0485	1.31426	3.05502	0.775 (0.666; 0.901)

## Sheet: Supplementary Table 5
Supplementary Table 5 Sensitivity analysis: Comprehensive results of longitudinal association between NGT VS prediabetes/ NGT vs T2D/ prediabetes vs T2D in basic model
NGT VS prediabetes								NGT VS T2D								prediabetes VS T2D
Glycan	Estimate	SE	pvalue	P.adjust	log10_adj_pval	log10_pval	OR_CI	Glycan	Estimate	SE	pvalue	P.adjust	log10_adj_pval	log10_pval	OR_CI	Glycan	Estimate	SE	pvalue	P.adjust	log10_adj_pval	log10_pval	OR_CI
GP32	0.547	0.1	4.8e-08	2.64e-06	5.5784	7.31876	1.728 (1.42; 2.102)	GP32	0.998	0.135	1.72e-13	9.47e-12	11.0237	12.7645	2.713 (2.082; 3.535)	GP5	-0.483	0.119	5.29e-05	0.00291	2.53611	4.27654	0.617 (0.489; 0.779)
GP18	-0.435	0.102	2.04e-05	0.00112	2.95078	4.69037	0.647 (0.53; 0.791)	S2	0.647	0.105	6.37e-10	3.51e-08	7.45469	9.19586	1.91 (1.555; 2.346)	G1	-0.452	0.114	6.75e-05	0.00371	2.43063	4.1707	0.636 (0.509; 0.796)
GP35	0.358	0.088	4.94e-05	0.00272	2.56543	4.30627	1.43 (1.204; 1.7)	GP19	0.686	0.115	2.4e-09	1.32e-07	6.87943	8.61979	1.986 (1.585; 2.488)	GP32	0.482	0.125	0.000113	0.00624	2.20482	3.94692	1.619 (1.267; 2.069)
GP34	0.361	0.09	6.48e-05	0.00356	2.44855	4.18842	1.435 (1.203; 1.712)	GP20	0.596	0.109	4.12e-08	2.27e-06	5.64397	7.3851	1.815 (1.466; 2.247)	GP20	0.406	0.107	0.000139	0.00764	2.11691	3.85699	1.501 (1.217; 1.851)
GP22	0.359	0.091	7.73e-05	0.00425	2.37161	4.11182	1.432 (1.198; 1.711)	S0	-0.508	0.1	3.65e-07	2.01e-05	4.6968	6.43771	0.602 (0.495; 0.732)	S2	0.406	0.107	0.000151	0.00831	2.0804	3.82102	1.501 (1.217; 1.851)
GP19	0.341	0.088	0.000101	0.00556	2.25493	3.99568	1.406 (1.184; 1.671)	GP26	0.566	0.117	1.24e-06	6.81e-05	4.16685	5.90658	1.761 (1.4; 2.215)	GP10	-0.451	0.124	0.000266	0.0146	1.83565	3.57512	0.637 (0.5; 0.812)
S3	0.247	0.078	0.00163	0.0897	1.04721	2.78781	1.28 (1.099; 1.492)	G1	-0.477	0.099	1.34e-06	7.37e-05	4.13253	5.8729	0.621 (0.511; 0.754)	GP4	-0.382	0.111	0.000539	0.0296	1.52871	3.26841	0.682 (0.549; 0.848)
GP26	0.265	0.086	0.00211	0.116	0.935542	2.67572	1.303 (1.101; 1.543)	GP5	-0.456	0.096	1.97e-06	0.000108	3.96658	5.70553	0.634 (0.525; 0.765)	GP13	-0.354	0.108	0.00107	0.0586	1.2321	2.97062	0.702 (0.568; 0.867)
S2	0.247	0.081	0.00236	0.13	0.886057	2.62709	1.28 (1.092; 1.5)	GP34	0.539	0.114	2.22e-06	0.000122	3.91364	5.65365	1.714 (1.371; 2.143)	S0	-0.347	0.112	0.00187	0.103	0.987163	2.72816	0.707 (0.567; 0.88)
GP39	0.244	0.085	0.00391	0.215	0.667562	2.40782	1.276 (1.08; 1.508)	GP4	-0.43	0.098	1.25e-05	0.000686	3.16368	4.90309	0.651 (0.537; 0.788)	GP26	0.35	0.116	0.00262	0.144	0.841638	2.5817	1.419 (1.13; 1.781)
S0	-0.228	0.081	0.00498	0.274	0.562249	2.30277	0.796 (0.679; 0.933)	GP18	-0.533	0.124	1.67e-05	0.00092	3.03621	4.77728	0.587 (0.46; 0.748)	CF	-0.329	0.109	0.00262	0.144	0.841638	2.5817	0.72 (0.581; 0.891)
AF	0.233	0.084	0.00548	0.302	0.519993	2.26122	1.262 (1.071; 1.488)	GP13	-0.43	0.102	2.47e-05	0.00136	2.86646	4.6073	0.651 (0.533; 0.794)	GP19	0.302	0.111	0.00622	0.342	0.465974	2.20621	1.353 (1.088; 1.681)
HB	0.212	0.078	0.00656	0.361	0.442493	2.1831	1.236 (1.061; 1.44)	GP22	0.471	0.113	3.16e-05	0.00174	2.75945	4.50031	1.602 (1.283; 1.999)	GP6	-0.28	0.103	0.00651	0.358	0.446117	2.18642	0.756 (0.618; 0.925)
GP12	-0.228	0.084	0.0067	0.368	0.434152	2.17393	0.796 (0.675; 0.939)	GP11	-0.39	0.099	7.87e-05	0.00433	2.36351	4.10403	0.677 (0.558; 0.822)	GP11	-0.277	0.105	0.0081	0.446	0.350665	2.09151	0.758 (0.617; 0.931)
LB	-0.21	0.078	0.00703	0.387	0.412289	2.15304	0.811 (0.696; 0.944)	G2	0.362	0.099	0.000268	0.0147	1.83268	3.57187	1.436 (1.183; 1.744)	HM	0.247	0.101	0.0148	0.812	0.090444	1.82974	1.28 (1.05; 1.56)
GP2	-0.241	0.09	0.00767	0.422	0.374688	2.1152	0.786 (0.659; 0.937)	GP10	-0.39	0.107	0.000281	0.0154	1.81248	3.55129	0.677 (0.549; 0.835)	GP1	-0.105	0.118	0.375	1	0	0.425969	0.9 (0.714; 1.135)
GP23	0.205	0.078	0.00882	0.485	0.314258	2.05453	1.228 (1.054; 1.43)	CF	-0.353	0.097	0.000294	0.0162	1.79048	3.53165	0.703 (0.581; 0.85)	GP2	0.017	0.116	0.881	1	0	0.0550241	1.017 (0.81; 1.277)
GP33	0.217	0.084	0.00945	0.52	0.283997	2.02457	1.242 (1.054; 1.465)	GP1	-0.337	0.104	0.0012	0.0661	1.1798	2.92082	0.714 (0.582; 0.875)	GP3	-0.159	0.115	0.169	1	0	0.772113	0.853 (0.681; 1.069)
GP27	0.202	0.082	0.0133	0.729	0.137272	1.87615	1.224 (1.042; 1.437)	G0	-0.341	0.107	0.00143	0.0785	1.10513	2.84466	0.711 (0.577; 0.877)	GP7	0.095	0.097	0.324	1	0	0.489455	1.1 (0.909; 1.33)
GP1	-0.132	0.086	0.124	1	0	0.906578	0.876 (0.74; 1.037)	S3	0.322	0.101	0.00144	0.079	1.10237	2.84164	1.38 (1.132; 1.682)	GP8	0.01	0.112	0.93	1	0	0.0315171	1.01 (0.811; 1.258)
GP3	0.079	0.084	0.347	1	0	0.459671	1.082 (0.918; 1.276)	GP6	-0.318	0.102	0.00194	0.107	0.970616	2.7122	0.728 (0.596; 0.889)	GP9	-0.156	0.108	0.149	1	0	0.826814	0.856 (0.692; 1.057)
GP4	-0.117	0.081	0.15	1	0	0.823909	0.89 (0.759; 1.043)	HM	0.327	0.106	0.00205	0.113	0.946922	2.68825	1.387 (1.127; 1.707)	GP12	0.235	0.115	0.0416	1	0	1.38091	1.265 (1.01; 1.585)
GP5	-0.149	0.078	0.0554	1	0	1.25649	0.862 (0.739; 1.004)	GP35	0.3	0.102	0.00333	0.183	0.737549	2.47756	1.35 (1.105; 1.649)	GP14	0.17	0.106	0.109	1	0	0.962574	1.185 (0.963; 1.459)
GP6	-0.045	0.081	0.583	1	0	0.234331	0.956 (0.816; 1.12)	GP37	-0.301	0.107	0.00496	0.273	0.563837	2.30452	0.74 (0.6; 0.913)	GP15	0.007	0.106	0.944	1	0	0.025028	1.007 (0.818; 1.24)
GP7	-0.132	0.084	0.116	1	0	0.935542	0.876 (0.743; 1.033)	HB	0.258	0.099	0.00952	0.524	0.280669	2.02136	1.294 (1.066; 1.572)	GP16	-0.264	0.12	0.0275	1	0	1.56067	0.768 (0.607; 0.972)
GP8	-0.106	0.083	0.2	1	0	0.69897	0.899 (0.764; 1.058)	LB	-0.252	0.099	0.0111	0.61	0.21467	1.95468	0.777 (0.64; 0.944)	GP17	-0.104	0.104	0.316	1	0	0.500313	0.901 (0.735; 1.105)
GP9	-0.032	0.082	0.696	1	0	0.157391	0.969 (0.825; 1.137)	GP2	-0.285	0.115	0.0133	0.732	0.135489	1.87615	0.752 (0.6; 0.942)	GP18	-0.152	0.121	0.209	1	0	0.679854	0.859 (0.678; 1.089)
GP10	-0.206	0.091	0.0233	1	0	1.63264	0.814 (0.681; 0.973)	B	-0.249	0.102	0.0145	0.796	0.0990869	1.83863	0.78 (0.638; 0.952)	GP21	-0.131	0.108	0.225	1	0	0.647817	0.877 (0.71; 1.084)
GP11	-0.203	0.086	0.0184	1	0	1.73518	0.816 (0.69; 0.966)	GP3	-0.06	0.109	0.584	1	0	0.233587	0.942 (0.761; 1.166)	GP22	0.051	0.119	0.668	1	0	0.175224	1.052 (0.833; 1.329)
GP13	-0.15	0.077	0.0529	1	0	1.27654	0.861 (0.74; 1.001)	GP7	-0.036	0.106	0.737	1	0	0.132533	0.965 (0.784; 1.187)	GP23	-0.123	0.104	0.236	1	0	0.627088	0.884 (0.721; 1.084)
GP14	0.03	0.081	0.712	1	0	0.14752	1.03 (0.879; 1.208)	GP8	-0.101	0.102	0.325	1	0	0.488117	0.904 (0.74; 1.104)	GP24	0.049	0.106	0.643	1	0	0.191789	1.05 (0.853; 1.293)
GP15	-0.002	0.079	0.981	1	0	0.00833099	0.998 (0.855; 1.165)	GP9	-0.119	0.099	0.227	1	0	0.643974	0.888 (0.731; 1.078)	GP25	0.088	0.098	0.37	1	0	0.431798	1.092 (0.901; 1.323)
GP16	-0.125	0.085	0.142	1	0	0.847712	0.882 (0.747; 1.042)	GP12	0.002	0.097	0.983	1	0	0.00744648	1.002 (0.829; 1.212)	GP27	-0.084	0.105	0.424	1	0	0.372634	0.919 (0.748; 1.13)
GP17	-0.169	0.086	0.0503	1	0	1.29843	0.845 (0.714; 1)	GP14	0.135	0.098	0.169	1	0	0.772113	1.145 (0.945; 1.387)	GP28	-0.001	0.103	0.995	1	0	0.00217692	0.999 (0.816; 1.222)
GP20	0.185	0.083	0.0259	1	0	1.5867	1.203 (1.023; 1.416)	GP15	0.04	0.091	0.657	1	0	0.182435	1.041 (0.871; 1.244)	GP29	-0.234	0.107	0.0281	1	0	1.55129	0.791 (0.642; 0.976)
GP21	-0.002	0.078	0.979	1	0	0.00921731	0.998 (0.857; 1.163)	GP16	-0.162	0.106	0.125	1	0	0.90309	0.85 (0.691; 1.047)	GP30	0.086	0.103	0.404	1	0	0.393619	1.09 (0.891; 1.334)
GP24	-0.216	0.093	0.02	1	0	1.69897	0.806 (0.671; 0.967)	GP17	-0.244	0.105	0.02	1	0	1.69897	0.783 (0.638; 0.963)	GP31	0.106	0.106	0.318	1	0	0.497573	1.112 (0.903; 1.369)
GP25	-0.099	0.081	0.221	1	0	0.655608	0.906 (0.773; 1.062)	GP21	-0.112	0.096	0.243	1	0	0.614394	0.894 (0.741; 1.079)	GP33	-0.037	0.107	0.733	1	0	0.134896	0.964 (0.781; 1.189)
GP28	-0.093	0.086	0.282	1	0	0.549751	0.911 (0.77; 1.078)	GP23	0.151	0.095	0.111	1	0	0.954677	1.163 (0.965; 1.401)	GP34	0.257	0.116	0.0265	1	0	1.57675	1.293 (1.03; 1.623)
GP29	-0.003	0.079	0.967	1	0	0.0145735	0.997 (0.854; 1.164)	GP24	-0.181	0.11	0.1	1	0	1	0.834 (0.673; 1.035)	GP35	-0.004	0.109	0.974	1	0	0.011441	0.996 (0.804; 1.233)
GP30	-0.01	0.083	0.907	1	0	0.0423927	0.99 (0.841; 1.165)	GP25	-0.003	0.092	0.977	1	0	0.0101054	0.997 (0.833; 1.194)	GP36	-0.018	0.103	0.863	1	0	0.0639892	0.982 (0.803; 1.202)
GP31	0.12	0.084	0.151	1	0	0.821023	1.127 (0.956; 1.329)	GP27	0.051	0.098	0.6	1	0	0.221849	1.052 (0.868; 1.275)	GP37	-0.196	0.11	0.0749	1	0	1.12552	0.822 (0.663; 1.02)
GP36	0.079	0.082	0.338	1	0	0.471083	1.082 (0.922; 1.271)	GP28	-0.124	0.105	0.239	1	0	0.621602	0.883 (0.719; 1.085)	GP38	-0.197	0.105	0.0601	1	0	1.22113	0.821 (0.668; 1.009)
GP37	-0.079	0.084	0.346	1	0	0.460924	0.924 (0.784; 1.089)	GP29	-0.233	0.099	0.0185	1	0	1.73283	0.792 (0.652; 0.962)	GP39	-0.104	0.101	0.304	1	0	0.517126	0.901 (0.739; 1.099)
GP38	0.123	0.08	0.127	1	0	0.896196	1.131 (0.967; 1.323)	GP30	0.03	0.101	0.764	1	0	0.116907	1.03 (0.845; 1.256)	LB	-0.156	0.11	0.158	1	0	0.801343	0.856 (0.69; 1.061)
G0	-0.17	0.088	0.0528	1	0	1.27737	0.844 (0.71; 1.002)	GP31	0.208	0.099	0.0348	1	0	1.45842	1.231 (1.014; 1.495)	HB	0.146	0.108	0.176	1	0	0.754487	1.157 (0.936; 1.43)
G1	-0.144	0.079	0.0693	1	0	1.15927	0.866 (0.742; 1.011)	GP33	0.104	0.099	0.293	1	0	0.533132	1.11 (0.914; 1.347)	G0	-0.085	0.12	0.476	1	0	0.322393	0.919 (0.726; 1.162)
G2	0.044	0.082	0.594	1	0	0.226214	1.045 (0.89; 1.227)	GP36	-0.023	0.101	0.823	1	0	0.0846002	0.977 (0.802; 1.191)	G2	0.195	0.111	0.0772	1	0	1.11238	1.215 (0.978; 1.511)
G3	0.033	0.082	0.687	1	0	0.163043	1.034 (0.88; 1.214)	GP38	-0.16	0.101	0.114	1	0	0.943095	0.852 (0.699; 1.039)	G3	0.158	0.104	0.128	1	0	0.89279	1.171 (0.955; 1.436)
G4	0.163	0.081	0.0439	1	0	1.35754	1.177 (1.004; 1.38)	GP39	0.074	0.098	0.451	1	0	0.345823	1.077 (0.889; 1.305)	G4	-0.157	0.102	0.125	1	0	0.90309	0.855 (0.7; 1.044)
S1	-0.184	0.084	0.0282	1	0	1.54975	0.832 (0.706; 0.981)	G3	0.117	0.104	0.259	1	0	0.5867	1.124 (0.917; 1.378)	S1	-0.007	0.109	0.946	1	0	0.0241089	0.993 (0.802; 1.23)
S4	0.176	0.081	0.0297	1	0	1.52724	1.192 (1.017; 1.398)	G4	-0.071	0.099	0.475	1	0	0.323306	0.931 (0.767; 1.131)	S3	0.177	0.111	0.11	1	0	0.958607	1.194 (0.96; 1.484)
B	-0.099	0.083	0.237	1	0	0.625252	0.906 (0.77; 1.066)	S1	-0.108	0.095	0.257	1	0	0.590067	0.898 (0.745; 1.081)	S4	-0.183	0.102	0.0741	1	0	1.13018	0.833 (0.682; 1.017)
CF	-0.135	0.079	0.087	1	0	1.06048	0.874 (0.748; 1.02)	S4	-0.084	0.099	0.395	1	0	0.403403	0.919 (0.757; 1.116)	B	-0.175	0.1	0.081	1	0	1.09151	0.839 (0.69; 1.021)
HM	0.064	0.083	0.439	1	0	0.357535	1.066 (0.906; 1.254)	AF	0.109	0.099	0.27	1	0	0.568636	1.115 (0.918; 1.354)	AF	-0.049	0.107	0.648	1	0	0.188425	0.952 (0.772; 1.174)
Supplementary Table 5 Sensitivity analysis: Significant results of longitudinal association between NGT VS prediabetes/ NGT vs T2D/ prediabetes vs T2D in basic model
NGT VS prediabetes								NGT VS T2D								prediabetes VS T2D
Glycan	Estimate	SE	pvalue	P.adjust	log10_adj_pval	log10_pval	OR_CI	Glycan	Estimate	SE	pvalue	P.adjust	log10_adj_pval	log10_pval	OR_CI	Glycan	Estimate	SE	pvalue	P.adjust	log10_adj_pval	log10_pval	OR_CI
GP32	0.547	0.1	4.8e-08	2.64e-06	5.5784	7.31876	1.728 (1.42; 2.102)	GP32	0.998	0.135	1.72e-13	9.47e-12	11.0237	12.7645	2.713 (2.082; 3.535)	GP5	-0.483	0.119	5.29e-05	0.00291	2.53611	4.27654	0.617 (0.489; 0.779)
GP18	-0.435	0.102	2.04e-05	0.00112	2.95078	4.69037	0.647 (0.53; 0.791)	S2	0.647	0.105	6.37e-10	3.51e-08	7.45469	9.19586	1.91 (1.555; 2.346)	G1	-0.452	0.114	6.75e-05	0.00371	2.43063	4.1707	0.636 (0.509; 0.796)
GP35	0.358	0.088	4.94e-05	0.00272	2.56543	4.30627	1.43 (1.204; 1.7)	GP19	0.686	0.115	2.4e-09	1.32e-07	6.87943	8.61979	1.986 (1.585; 2.488)	GP32	0.482	0.125	0.000113	0.00624	2.20482	3.94692	1.619 (1.267; 2.069)
GP34	0.361	0.09	6.48e-05	0.00356	2.44855	4.18842	1.435 (1.203; 1.712)	GP20	0.596	0.109	4.12e-08	2.27e-06	5.64397	7.3851	1.815 (1.466; 2.247)	GP20	0.406	0.107	0.000139	0.00764	2.11691	3.85699	1.501 (1.217; 1.851)
GP22	0.359	0.091	7.73e-05	0.00425	2.37161	4.11182	1.432 (1.198; 1.711)	S0	-0.508	0.1	3.65e-07	2.01e-05	4.6968	6.43771	0.602 (0.495; 0.732)	S2	0.406	0.107	0.000151	0.00831	2.0804	3.82102	1.501 (1.217; 1.851)
GP19	0.341	0.088	0.000101	0.00556	2.25493	3.99568	1.406 (1.184; 1.671)	GP26	0.566	0.117	1.24e-06	6.81e-05	4.16685	5.90658	1.761 (1.4; 2.215)	GP10	-0.451	0.124	0.000266	0.0146	1.83565	3.57512	0.637 (0.5; 0.812)
								G1	-0.477	0.099	1.34e-06	7.37e-05	4.13253	5.8729	0.621 (0.511; 0.754)	GP4	-0.382	0.111	0.000539	0.0296	1.52871	3.26841	0.682 (0.549; 0.848)
								GP5	-0.456	0.096	1.97e-06	0.000108	3.96658	5.70553	0.634 (0.525; 0.765)
								GP34	0.539	0.114	2.22e-06	0.000122	3.91364	5.65365	1.714 (1.371; 2.143)
								GP4	-0.43	0.098	1.25e-05	0.000686	3.16368	4.90309	0.651 (0.537; 0.788)
								GP18	-0.533	0.124	1.67e-05	0.00092	3.03621	4.77728	0.587 (0.46; 0.748)
								GP13	-0.43	0.102	2.47e-05	0.00136	2.86646	4.6073	0.651 (0.533; 0.794)
								GP22	0.471	0.113	3.16e-05	0.00174	2.75945	4.50031	1.602 (1.283; 1.999)
								GP11	-0.39	0.099	7.87e-05	0.00433	2.36351	4.10403	0.677 (0.558; 0.822)
								G2	0.362	0.099	0.000268	0.0147	1.83268	3.57187	1.436 (1.183; 1.744)
								GP10	-0.39	0.107	0.000281	0.0154	1.81248	3.55129	0.677 (0.549; 0.835)
								CF	-0.353	0.097	0.000294	0.0162	1.79048	3.53165	0.703 (0.581; 0.85)

## Sheet: Supplementary Table 6
Supplementary Table 6 Sensitivity analysis: Comprehensive results of longitudinal association between NGT VS prediabetes/ NGT vs T2D/ prediabetes vs T2D in full model
NGT VS prediabetes								NGT VS T2D								prediabetes VS T2D
Glycan	Estimate	SE	pvalue	P.adjust	log10_adj_pval	log10_pval	OR_CI	Glycan	Estimate	SE	pvalue	P.adjust	log10_adj_pval	log10_pval	OR_CI	Glycan	Estimate	SE	pvalue	P.adjust	log10_adj_pval	log10_pval	OR_CI
GP35	0.409	0.093	1.21e-05	0.000666	3.17653	4.91721	1.505 (1.254; 1.806)	S2	0.75	0.116	1.09e-10	6.01e-09	8.22113	9.96257	2.117 (1.686; 2.657)	GP20	0.483	0.116	2.9e-05	0.00159	2.7986	4.5376	1.621 (1.291; 2.035)
GP22	0.401	0.093	1.65e-05	0.000907	3.04239	4.78252	1.493 (1.244; 1.792)	GP32	0.912	0.143	2e-10	1.1e-08	7.95861	9.69897	2.489 (1.881; 3.295)	G1	-0.491	0.12	4.45e-05	0.00245	2.61083	4.35164	0.612 (0.484; 0.774)
GP32	0.443	0.108	4.26e-05	0.00234	2.63078	4.37059	1.557 (1.26; 1.925)	GP20	0.699	0.119	4.34e-09	2.38e-07	6.62342	8.36251	2.012 (1.593; 2.54)	S2	0.473	0.116	4.6e-05	0.00253	2.59688	4.33724	1.605 (1.278; 2.014)
GP18	-0.384	0.106	0.000296	0.0163	1.78781	3.52871	0.681 (0.553; 0.838)	S0	-0.586	0.111	1.45e-07	7.99e-06	5.09745	6.83863	0.557 (0.448; 0.692)	GP5	-0.504	0.126	6.27e-05	0.00345	2.46218	4.20273	0.604 (0.472; 0.773)
GP34	0.32	0.093	0.000561	0.0309	1.51004	3.25104	1.377 (1.148; 1.652)	G1	-0.562	0.11	3.49e-07	1.92e-05	4.7167	6.45717	0.57 (0.46; 0.707)	GP32	0.498	0.134	0.000195	0.0107	1.97062	3.70997	1.645 (1.265; 2.14)
GP19	0.29		0.00157	0.0865	1.06298	2.8041	1.336 (1.116; 1.601)	GP19	0.593	0.125	2.27e-06	0.000125	3.90309	5.64397	1.809 (1.416; 2.312)	GP10	-0.464	0.128	0.00028	0.0154	1.81248	3.55284	0.629 (0.489; 0.808)
AF	0.263	0.09	0.00343	0.189	0.723538	2.46471	1.301 (1.09; 1.552)	GP4	-0.508	0.109	3.07e-06	0.000169	3.77211	5.51286	0.602 (0.486; 0.745)	GP13	-0.409	0.115	0.000391	0.0215	1.66756	3.40782	0.664 (0.53; 0.832)
GP2	-0.275	0.095	0.00367	0.202	0.694649	2.43533	0.76 (0.631; 0.915)	GP5	-0.501	0.111	6.17e-06	0.000339	3.4698	5.20971	0.606 (0.487; 0.753)	GP4	-0.41	0.116	0.000412	0.0227	1.64397	3.3851	0.664 (0.529; 0.833)
GP39	0.265	0.091	0.00381	0.21	0.677781	2.41908	1.303 (1.091; 1.558)	G2	0.459	0.109	2.4e-05	0.00132	2.87943	4.61979	1.582 (1.278; 1.959)	S0	-0.39	0.12	0.00113	0.0622	1.20621	2.94692	0.677 (0.535; 0.857)
GP24	-0.288	0.101	0.00438	0.241	0.617983	2.35853	0.75 (0.615; 0.914)	GP13	-0.466	0.111	2.62e-05	0.00144	2.84164	4.5817	0.628 (0.505; 0.78)	CF	-0.388	0.119	0.00114	0.0629	1.20135	2.9431	0.678 (0.537; 0.857)
S2	0.234	0.086	0.00635	0.349	0.457175	2.19723	1.264 (1.068; 1.496)	CF	-0.419	0.106	7.11e-05	0.00391	2.40782	4.14813	0.658 (0.534; 0.81)	GP11	-0.296	0.106	0.00507	0.279	0.554396	2.29499	0.744 (0.604; 0.916)
GP33	0.244	0.089	0.00641	0.353	0.452225	2.19314	1.276 (1.072; 1.52)	GP34	0.467	0.118	7.12e-05	0.00391	2.40782	4.14752	1.595 (1.266; 2.01)	GP6	-0.294	0.106	0.00547	0.301	0.521434	2.26201	0.745 (0.605; 0.917)
GP27	0.235	0.088	0.00755	0.415	0.381952	2.12205	1.265 (1.065; 1.503)	GP26	0.462	0.117	7.75e-05	0.00426	2.37059	4.1107	1.587 (1.262; 1.996)	GP26	0.332	0.124	0.00728	0.4	0.39794	2.13787	1.394 (1.093; 1.777)
GP23	0.21	0.081	0.00985	0.542	0.266001	2.00656	1.234 (1.053; 1.446)	GP11	-0.412	0.106	0.000106	0.00583	2.23433	3.97469	0.662 (0.538; 0.815)	GP16	-0.31	0.123	0.0115	0.632	0.199283	1.9393	0.733 (0.576; 0.933)
S0	-0.21	0.086	0.0147	0.811	0.0909791	1.83268	0.811 (0.685; 0.959)	GP22	0.407	0.113	0.000303	0.0167	1.77728	3.51856	1.502 (1.204; 1.875)	GP1	-0.128	0.125	0.306	1	0	0.514279	0.88 (0.689; 1.124)
GP1	-0.138	0.092	0.134	1	0	0.872895	0.871 (0.727; 1.043)	GP6	-0.386	0.11	0.000428	0.0236	1.62709	3.36856	0.68 (0.548; 0.843)	GP2	0.001	0.118	0.994	1	0	0.00261362	1.001 (0.794; 1.261)
GP3	0.091	0.085	0.287	1	0	0.542118	1.095 (0.927; 1.294)	GP18	-0.442	0.126	0.000464	0.0255	1.59346	3.33348	0.643 (0.502; 0.823)	GP3	-0.139	0.119	0.243	1	0	0.614394	0.87 (0.689; 1.099)
GP4	-0.072	0.084	0.392	1	0	0.406714	0.931 (0.789; 1.097)	GP1	-0.413	0.118	0.000497	0.0273	1.56384	3.30364	0.662 (0.525; 0.834)	GP7	0.046	0.101	0.65	1	0	0.187087	1.047 (0.859; 1.276)
GP5	-0.109	0.086	0.202	1	0	0.694649	0.897 (0.758; 1.061)	G0	-0.413	0.121	0.000628	0.0345	1.46218	3.20204	0.662 (0.522; 0.839)	GP8	0.039	0.114	0.735	1	0	0.133713	1.04 (0.832; 1.3)
GP6	-0.07	0.085	0.411	1	0	0.386158	0.932 (0.789; 1.101)	GP10	-0.358	0.116	0.00198	0.109	0.962574	2.70333	0.699 (0.557; 0.878)	GP9	-0.125	0.108	0.247	1	0	0.607303	0.882 (0.714; 1.091)
GP7	-0.154	0.089	0.0831	1	0	1.0804	0.857 (0.72; 1.021)	GP35	0.36	0.117	0.00212	0.117	0.931814	2.67366	1.433 (1.14; 1.803)	GP12	0.216	0.117	0.0657	1	0	1.18243	1.241 (0.987; 1.561)
GP8	-0.073	0.085	0.39	1	0	0.408935	0.93 (0.787; 1.098)	B	-0.304	0.106	0.00417	0.229	0.640165	2.37986	0.738 (0.599; 0.908)	GP14	0.211	0.108	0.0519	1	0	1.28483	1.235 (0.999; 1.526)
GP9	-0.007	0.082	0.93	1	0	0.0315171	0.993 (0.846; 1.166)	S3	0.296	0.105	0.00465	0.256	0.59176	2.33255	1.344 (1.094; 1.652)	GP15	0.019	0.106	0.86	1	0	0.0655015	1.019 (0.828; 1.255)
GP10	-0.145	0.095	0.127	1	0	0.896196	0.865 (0.718; 1.042)	GP17	-0.289	0.112	0.0102	0.563	0.249492	1.9914	0.749 (0.601; 0.933)	GP17	-0.131	0.106	0.217	1	0	0.66354	0.877 (0.713; 1.08)
GP11	-0.174	0.088	0.0477	1	0	1.32148	0.84 (0.707; 0.998)	GP37	-0.292	0.114	0.0106	0.585	0.232844	1.97469	0.747 (0.597; 0.934)	GP18	-0.13	0.123	0.292	1	0	0.534617	0.878 (0.69; 1.117)
GP12	-0.208	0.09	0.0213	1	0	1.67162	0.812 (0.681; 0.969)	GP2	-0.318	0.126	0.0117	0.641	0.193142	1.93181	0.728 (0.568; 0.931)	GP19	0.26	0.115	0.0241	1	0	1.61798	1.297 (1.035; 1.625)
GP13	-0.117	0.084	0.164	1	0	0.785156	0.89 (0.755; 1.049)	GP3	-0.081	0.113	0.474	1	0	0.324222	0.922 (0.739; 1.151)	GP21	-0.108	0.115	0.35	1	0	0.455932	0.898 (0.716; 1.125)
GP14	0.03	0.083	0.717	1	0	0.144481	1.03 (0.876; 1.212)	GP7	-0.108	0.115	0.348	1	0	0.458421	0.898 (0.716; 1.125)	GP22	0.03	0.117	0.8	1	0	0.09691	1.03 (0.819; 1.296)
GP15	0.002	0.082	0.982	1	0	0.00788851	1.002 (0.853; 1.177)	GP8	-0.032	0.107	0.765	1	0	0.116339	0.969 (0.785; 1.194)	GP23	-0.131	0.107	0.219	1	0	0.659556	0.877 (0.711; 1.082)
GP16	-0.059	0.09	0.509	1	0	0.293282	0.943 (0.79; 1.125)	GP9	-0.091	0.099	0.355	1	0	0.449772	0.913 (0.752; 1.109)	GP24	0.013	0.111	0.909	1	0	0.0414361	1.013 (0.815; 1.259)
GP17	-0.151	0.087	0.082	1	0	1.08619	0.86 (0.725; 1.02)	GP12	-0.001	0.106	0.992	1	0	0.00348833	0.999 (0.812; 1.23)	GP25	0.109	0.103	0.293	1	0	0.533132	1.115 (0.911; 1.365)
GP20	0.16	0.085	0.0596	1	0	1.22475	1.174 (0.993; 1.386)	GP14	0.209	0.101	0.0381	1	0	1.41908	1.232 (1.011; 1.502)	GP27	-0.036	0.11	0.746	1	0	0.127261	0.965 (0.778; 1.197)
GP21	0.007	0.083	0.936	1	0	0.0287242	1.007 (0.856; 1.185)	GP15	0.041	0.091	0.655	1	0	0.183759	1.042 (0.872; 1.245)	GP28	-0.043	0.105	0.686	1	0	0.163676	0.958 (0.78; 1.177)
GP25	-0.137	0.083	0.0995	1	0	1.00218	0.872 (0.741; 1.026)	GP16	-0.189	0.11	0.0871	1	0	1.05998	0.828 (0.667; 1.027)	GP29	-0.221	0.11	0.0439	1	0	1.35754	0.802 (0.646; 0.995)
GP26	0.163	0.097	0.0914	1	0	1.03905	1.177 (0.973; 1.424)	GP21	-0.088	0.108	0.419	1	0	0.377786	0.916 (0.741; 1.132)	GP30	0.051	0.108	0.639	1	0	0.194499	1.052 (0.852; 1.3)
GP28	-0.133	0.096	0.165	1	0	0.782516	0.875 (0.725; 1.057)	GP23	0.107	0.101	0.287	1	0	0.542118	1.113 (0.913; 1.357)	GP31	0.062	0.107	0.563	1	0	0.249492	1.064 (0.863; 1.312)
GP29	0.104	0.085	0.22	1	0	0.657577	1.11 (0.939; 1.311)	GP24	-0.213	0.115	0.0633	1	0	1.1986	0.808 (0.645; 1.012)	GP33	0.012	0.113	0.916	1	0	0.0381045	1.012 (0.811; 1.263)
GP30	-0.097	0.091	0.29	1	0	0.537602	0.908 (0.759; 1.085)	GP25	-0.032	0.099	0.742	1	0	0.129596	0.969 (0.798; 1.176)	GP34	0.227	0.12	0.0588	1	0	1.23062	1.255 (0.992; 1.588)
GP31	0.094	0.09	0.298	1	0	0.525784	1.099 (0.921; 1.31)	GP27	0.11	0.112	0.323	1	0	0.490797	1.116 (0.896; 1.39)	GP35	0.034	0.118	0.775	1	0	0.110698	1.035 (0.821; 1.304)
GP36	0.05	0.086	0.563	1	0	0.249492	1.051 (0.888; 1.244)	GP28	-0.183	0.11	0.0966	1	0	1.01502	0.833 (0.671; 1.033)	GP36	-0.021	0.105	0.843	1	0	0.0741724	0.979 (0.797; 1.203)
GP37	-0.07	0.088	0.427	1	0	0.369572	0.932 (0.785; 1.108)	GP29	-0.149	0.106	0.16	1	0	0.79588	0.862 (0.7; 1.061)	GP37	-0.225	0.113	0.0463	1	0	1.33442	0.799 (0.64; 0.996)
GP38	0.101	0.083	0.224	1	0	0.649752	1.106 (0.94; 1.302)	GP30	-0.037	0.106	0.725	1	0	0.139662	0.964 (0.783; 1.186)	GP38	-0.215	0.107	0.0452	1	0	1.34486	0.807 (0.654; 0.995)
LB	-0.149	0.085	0.0785	1	0	1.10513	0.862 (0.729; 1.018)	GP31	0.134	0.105	0.202	1	0	0.694649	1.143 (0.931; 1.405)	GP39	-0.081	0.104	0.435	1	0	0.361511	0.922 (0.752; 1.131)
HB	0.153	0.085	0.0701	1	0	1.15428	1.165 (0.986; 1.377)	GP33	0.16	0.114	0.159	1	0	0.798603	1.174 (0.939; 1.467)	LB	-0.145	0.114	0.204	1	0	0.69037	0.865 (0.692; 1.082)
G0	-0.185	0.094	0.049	1	0	1.3098	0.831 (0.691; 0.999)	GP36	-0.007	0.11	0.948	1	0	0.0231917	0.993 (0.8; 1.232)	HB	0.138	0.111	0.212	1	0	0.673664	1.148 (0.924; 1.427)
G1	-0.11	0.084	0.193	1	0	0.714443	0.896 (0.76; 1.056)	GP38	-0.151	0.109	0.165	1	0	0.782516	0.86 (0.694; 1.065)	G0	-0.107	0.127	0.4	1	0	0.39794	0.899 (0.701; 1.152)
G2	0.087	0.086	0.311	1	0	0.50724	1.091 (0.922; 1.291)	GP39	0.122	0.108	0.257	1	0	0.590067	1.13 (0.914; 1.396)	G2	0.241	0.116	0.0375	1	0	1.42597	1.273 (1.014; 1.597)
G3	-0.043	0.09	0.634	1	0	0.197911	0.958 (0.803; 1.143)	LB	-0.205	0.103	0.0468	1	0	1.32975	0.815 (0.666; 0.997)	G3	0.139	0.108	0.197	1	0	0.705534	1.149 (0.93; 1.42)
G4	0.16	0.085	0.0585	1	0	1.23284	1.174 (0.993; 1.386)	HB	0.231	0.104	0.0258	1	0	1.58838	1.26 (1.028; 1.545)	G4	-0.155	0.104	0.138	1	0	0.860121	0.856 (0.698; 1.05)
S1	-0.123	0.085	0.151	1	0	0.821023	0.884 (0.749; 1.045)	G3	0.075	0.107	0.48	1	0	0.318759	1.078 (0.874; 1.329)	S1	-0.011	0.111	0.92	1	0	0.0362122	0.989 (0.796; 1.229)
S3	0.189	0.085	0.0256	1	0	1.59176	1.208 (1.023; 1.427)	G4	-0.036	0.107	0.74	1	0	0.130768	0.965 (0.782; 1.19)	S3	0.179	0.113	0.113	1	0	0.946922	1.196 (0.958; 1.493)
S4	0.178	0.085	0.036	1	0	1.4437	1.195 (1.011; 1.411)	S1	-0.063	0.102	0.539	1	0	0.268411	0.939 (0.769; 1.147)	S4	-0.18	0.104	0.0838	1	0	1.07676	0.835 (0.681; 1.024)
B	-0.097	0.084	0.247	1	0	0.607303	0.908 (0.77; 1.07)	S4	-0.048	0.106	0.648	1	0	0.188425	0.953 (0.774; 1.173)	B	-0.198	0.104	0.0564	1	0	1.24872	0.82 (0.669; 1.006)
CF	-0.099	0.083	0.234	1	0	0.630784	0.906 (0.77; 1.066)	AF	0.166	0.113	0.142	1	0	0.847712	1.181 (0.946; 1.473)	AF	-0.003	0.112	0.979	1	0	0.00921731	0.997 (0.8; 1.242)
HM	0.031	0.087	0.721	1	0	0.142065	1.031 (0.87; 1.223)	HM	0.24	0.113	0.0334	1	0	1.47625	1.271 (1.019; 1.586)	HM	0.2	0.108	0.0634	1	0	1.19791	1.221 (0.988; 1.509)
Supplementary Table 6 Sensitivity analysis: Significant results of longitudinal association between NGT VS prediabetes/ NGT vs T2D/ prediabetes vs T2D in full model
NGT VS prediabetes								NGT VS T2D								prediabetes VS T2D
Glycan	Estimate	SE	pvalue	P.adjust	log10_adj_pval	log10_pval	OR_CI	Glycan	Estimate	SE	pvalue	P.adjust	log10_adj_pval	log10_pval	OR_CI	Glycan	Estimate	SE	pvalue	P.adjust	log10_adj_pval	log10_pval	OR_CI
GP35	0.409	0.093	1.21e-05	0.000666	3.17653	4.91721	1.505 (1.254; 1.806)	S2	0.75	0.116	1.09e-10	6.01e-09	8.22113	9.96257	2.117 (1.686; 2.657)	GP20	0.483	0.116	2.9e-05	0.00159	2.7986	4.5376	1.621 (1.291; 2.035)
GP22	0.401	0.093	1.65e-05	0.000907	3.04239	4.78252	1.493 (1.244; 1.792)	GP32	0.912	0.143	2e-10	1.1e-08	7.95861	9.69897	2.489 (1.881; 3.295)	G1	-0.491	0.12	4.45e-05	0.00245	2.61083	4.35164	0.612 (0.484; 0.774)
GP32	0.443	0.108	4.26e-05	0.00234	2.63078	4.37059	1.557 (1.26; 1.925)	GP20	0.699	0.119	4.34e-09	2.38e-07	6.62342	8.36251	2.012 (1.593; 2.54)	S2	0.473	0.116	4.6e-05	0.00253	2.59688	4.33724	1.605 (1.278; 2.014)
GP18	-0.384	0.106	0.000296	0.0163	1.78781	3.52871	0.681 (0.553; 0.838)	S0	-0.586	0.111	1.45e-07	7.99e-06	5.09745	6.83863	0.557 (0.448; 0.692)	GP5	-0.504	0.126	6.27e-05	0.00345	2.46218	4.20273	0.604 (0.472; 0.773)
GP34	0.32	0.093	0.000561	0.0309	1.51004	3.25104	1.377 (1.148; 1.652)	G1	-0.562	0.11	3.49e-07	1.92e-05	4.7167	6.45717	0.57 (0.46; 0.707)	GP32	0.498	0.134	0.000195	0.0107	1.97062	3.70997	1.645 (1.265; 2.14)
								GP19	0.593	0.125	2.27e-06	0.000125	3.90309	5.64397	1.809 (1.416; 2.312)	GP10	-0.464	0.128	0.00028	0.0154	1.81248	3.55284	0.629 (0.489; 0.808)
								GP4	-0.508	0.109	3.07e-06	0.000169	3.77211	5.51286	0.602 (0.486; 0.745)	GP13	-0.409	0.115	0.000391	0.0215	1.66756	3.40782	0.664 (0.53; 0.832)
								GP5	-0.501	0.111	6.17e-06	0.000339	3.4698	5.20971	0.606 (0.487; 0.753)	GP4	-0.41	0.116	0.000412	0.0227	1.64397	3.3851	0.664 (0.529; 0.833)
								G2	0.459	0.109	2.4e-05	0.00132	2.87943	4.61979	1.582 (1.278; 1.959)
								GP13	-0.466	0.111	2.62e-05	0.00144	2.84164	4.5817	0.628 (0.505; 0.78)
								CF	-0.419	0.106	7.11e-05	0.00391	2.40782	4.14813	0.658 (0.534; 0.81)
								GP34	0.467	0.118	7.12e-05	0.00391	2.40782	4.14752	1.595 (1.266; 2.01)
								GP26	0.462	0.117	7.75e-05	0.00426	2.37059	4.1107	1.587 (1.262; 1.996)
								GP11	-0.412	0.106	0.000106	0.00583	2.23433	3.97469	0.662 (0.538; 0.815)
								GP22	0.407	0.113	0.000303	0.0167	1.77728	3.51856	1.502 (1.204; 1.875)
								GP6	-0.386	0.11	0.000428	0.0236	1.62709	3.36856	0.68 (0.548; 0.843)
								GP18	-0.442	0.126	0.000464	0.0255	1.59346	3.33348	0.643 (0.502; 0.823)
								GP1	-0.413	0.118	0.000497	0.0273	1.56384	3.30364	0.662 (0.525; 0.834)
								G0	-0.413	0.121	0.000628	0.0345	1.46218	3.20204	0.662 (0.522; 0.839)

## Sheet: Supplementary Table 7
Supplementary Table 7 Comprehensive results of longitudinal association between glycans and BMI in the basic model (n=473)
Glycan	Estimate	SE	pvalue	P.adjust	log10_adj_pval	log10_pval
GP18	-1.709	0.12	2.98e-41	1.64e-39	38.7852	40.5258
GP32	1.403	0.117	1.38e-30	7.58e-29	28.1203	29.8601
GP26	1.101	0.129	8.02e-17	4.41e-15	14.3556	16.0958
GP19	0.801	0.098	1.6e-15	8.8e-14	13.0555	14.7959
GP34	0.919	0.118	2.56e-14	1.41e-12	11.8508	13.5918
GP22	0.793	0.14	2.22e-08	1.22e-06	5.91364	7.65365
GP29	-0.603	0.108	3.06e-08	1.68e-06	5.77469	7.51428
HM	0.597	0.11	8.51e-08	4.68e-06	5.32975	7.07007
GP12	-0.539	0.1	1.03e-07	5.65e-06	5.24795	6.98716
GP35	0.724	0.139	2.43e-07	1.33e-05	4.87615	6.61439
GP10	-0.611	0.127	1.68e-06	9.23e-05	4.0348	5.77469
GP24	-0.61	0.131	3.61e-06	0.000198	3.70333	5.44249
S1	-0.458	0.101	7.09e-06	0.00039	3.40894	5.14935
LB	-0.453	0.109	3.45e-05	0.00189	2.72354	4.46218
GP8	-0.394	0.095	4.13e-05	0.00227	2.64397	4.38405
GP31	0.49	0.123	7.89e-05	0.00434	2.36251	4.10292
S3	0.439	0.111	8.7e-05	0.00478	2.32057	4.06048
GP11	-0.409	0.116	0.000451	0.0248	1.60555	3.34582
B	-0.447	0.127	0.000459	0.0252	1.5986	3.33819
GP9	-0.374	0.111	0.000809	0.0445	1.35164	3.09205
HB	0.351	0.113	0.00189	0.104	0.982967	2.72354
GP37	-0.359	0.115	0.00192	0.105	0.978811	2.7167
GP28	-0.404	0.132	0.00222	0.122	0.91364	2.65365
GP7	0.331	0.11	0.00275	0.151	0.821023	2.56067
GP2	-0.386	0.13	0.00304	0.167	0.777284	2.51713
G2	-0.308	0.103	0.00307	0.169	0.772113	2.51286
GP3	-0.379	0.13	0.00352	0.194	0.712198	2.45346
GP6	-0.365	0.125	0.00372	0.205	0.688246	2.42946
GP17	-0.391	0.136	0.00417	0.23	0.638272	2.37986
GP20	0.272	0.11	0.014	0.77	0.113509	1.85387
GP1	0.143	0.119	0.23	1	0	0.638272
GP4	-0.194	0.116	0.0939	1	0	1.02733
GP5	-0.012	0.115	0.917	1	0	0.0376307
GP13	-0.086	0.111	0.438	1	0	0.358526
GP14	-0.174	0.095	0.0664	1	0	1.17783
GP15	0.03	0.106	0.779	1	0	0.108463
GP16	-0.229	0.123	0.0633	1	0	1.1986
GP21	-0.09	0.074	0.222	1	0	0.653647
GP23	-0.349	0.157	0.0261	1	0	1.58336
GP25	0.069	0.085	0.414	1	0	0.383
GP27	-0.011	0.151	0.94	1	0	0.0268721
GP30	0.1	0.127	0.433	1	0	0.363512
GP33	0.106	0.143	0.461	1	0	0.336299
GP36	0.098	0.099	0.319	1	0	0.496209
GP38	0.052	0.091	0.565	1	0	0.247952
GP39	0.154	0.108	0.154	1	0	0.812479
G0	0.058	0.122	0.635	1	0	0.197226
G1	-0.143	0.113	0.205	1	0	0.688246
G3	0.024	0.123	0.846	1	0	0.0726296
G4	0.039	0.091	0.667	1	0	0.175874
S0	-0.219	0.111	0.0486	1	0	1.31336
S2	0.114	0.106	0.282	1	0	0.549751
S4	0.023	0.09	0.794	1	0	0.100179
AF	0.167	0.144	0.246	1	0	0.609065
CF	-0.104	0.115	0.362	1	0	0.441291
Supplementary Table 7 Significant results of longitudinal association between glycans and BMI in the basic model (n=473)
Glycan	Estimate	SE	pvalue	P.adjust	log10_adj_pval	log10_pval
GP18	-1.709	0.12	2.98e-41	1.64e-39	38.7852	40.5258
GP32	1.403	0.117	1.38e-30	7.58e-29	28.1203	29.8601
GP26	1.101	0.129	8.02e-17	4.41e-15	14.3556	16.0958
GP19	0.801	0.098	1.6e-15	8.8e-14	13.0555	14.7959
GP34	0.919	0.118	2.56e-14	1.41e-12	11.8508	13.5918
GP22	0.793	0.14	2.22e-08	1.22e-06	5.91364	7.65365
GP29	-0.603	0.108	3.06e-08	1.68e-06	5.77469	7.51428
HM	0.597	0.11	8.51e-08	4.68e-06	5.32975	7.07007
GP12	-0.539	0.1	1.03e-07	5.65e-06	5.24795	6.98716
GP35	0.724	0.139	2.43e-07	1.33e-05	4.87615	6.61439
GP10	-0.611	0.127	1.68e-06	9.23e-05	4.0348	5.77469
GP24	-0.61	0.131	3.61e-06	0.000198	3.70333	5.44249
S1	-0.458	0.101	7.09e-06	0.00039	3.40894	5.14935
LB	-0.453	0.109	3.45e-05	0.00189	2.72354	4.46218
GP8	-0.394	0.095	4.13e-05	0.00227	2.64397	4.38405
GP31	0.49	0.123	7.89e-05	0.00434	2.36251	4.10292
S3	0.439	0.111	8.7e-05	0.00478	2.32057	4.06048
GP11	-0.409	0.116	0.000451	0.0248	1.60555	3.34582
B	-0.447	0.127	0.000459	0.0252	1.5986	3.33819
GP9	-0.374	0.111	0.000809	0.0445	1.35164	3.09205

## Sheet: Supplementary Table 8
Supplementary Table 8 Comprehensive results of longitudinal association between glycans and FPG/ HOMA-IR/HbA1c in basic model
FPG							HOMA-IR							HbA1c
Glycan	Estimate	SE	pvalue	P.adjust	log10_adj_pval	log10_pval	Glycan	Estimate	SE	pvalue	P.adjust	log10_adj_pval	log10_pval	Glycan	Estimate	SE	pvalue	P.adjust	log10_adj_pval	log10_pval
GP32	0.161	0.031	2.52e-07	1.39e-05	4.85699	6.5986	GP32	0.196	0.027	1.56e-12	8.6e-11	10.0655	11.8069	GP32	0.08	0.017	4.17e-06	0.000229	3.64016	5.37986
GP26	0.139	0.03	4.89e-06	0.000269	3.57025	5.31069	S2	0.121	0.024	4.87e-07	2.68e-05	4.57187	6.31247	GP34	0.065	0.017	0.000119	0.00656	2.1831	3.92445
GP22	0.121	0.03	6.35e-05	0.00349	2.45717	4.19723	GP20	0.121	0.024	8.96e-07	4.93e-05	4.30715	6.04769	GP22	0.065	0.017	0.000155	0.00852	2.06956	3.80967
GP18	-0.114	0.032	0.000393	0.0216	1.66555	3.40561	GP18	-0.13	0.029	6.52e-06	0.000359	3.44491	5.18575	GP26	0.061	0.017	0.000362	0.0199	1.70115	3.44129
GP34	0.098	0.03	0.00121	0.0666	1.17653	2.91721	GP11	-0.104	0.025	3.84e-05	0.00211	2.67572	4.41567	S2	0.053	0.015	0.000476	0.0262	1.5817	3.32239
GP19	0.09	0.028	0.00144	0.0792	1.10127	2.84164	GP26	0.112	0.027	4.52e-05	0.00248	2.60555	4.34486	G1	-0.051	0.015	0.000974	0.0536	1.27084	3.01144
GP2	-0.089	0.031	0.00414	0.228	0.642065	2.383	GP13	-0.09	0.024	0.000254	0.0139	1.85699	3.59517	GP4	-0.05	0.016	0.00161	0.0884	1.05355	2.79317
GP23	0.083	0.029	0.00485	0.267	0.573489	2.31426	G1	-0.088	0.025	0.000436	0.024	1.61979	3.36051	S0	-0.048	0.015	0.00169	0.0927	1.03292	2.77211
S2	0.075	0.027	0.00653	0.359	0.444906	2.18509	S0	-0.086	0.025	0.000534	0.0294	1.53165	3.27246	GP10	-0.054	0.017	0.00191	0.105	0.978811	2.71897
G0	-0.081	0.03	0.00712	0.391	0.407823	2.14752	GP10	-0.096	0.028	0.000618	0.034	1.46852	3.20901	GP11	-0.047	0.016	0.00274	0.151	0.821023	2.56225
GP1	-0.071	0.03	0.0166	0.911	0.0404816	1.77989	GP22	0.094	0.028	0.000711	0.0391	1.40782	3.14813	GP5	-0.047	0.016	0.00284	0.156	0.806875	2.54668
S0	-0.067	0.028	0.0166	0.915	0.0385789	1.77989	GP34	0.091	0.027	0.000785	0.0432	1.36452	3.10513	GP6	-0.042	0.016	0.00893	0.491	0.308919	2.04915
GP3	-0.022	0.029	0.446	1	0	0.350665	GP5	-0.083	0.025	0.000952	0.0524	1.28067	3.02136	GP25	0.036	0.014	0.011	0.607	0.216811	1.95861
GP4	-0.037	0.028	0.188	1	0	0.725842	GP17	-0.084	0.026	0.00143	0.0785	1.10513	2.84466	GP23	0.041	0.017	0.0148	0.813	0.0899095	1.82974
GP5	-0.048	0.028	0.0861	1	0	1.065	GP4	-0.079	0.025	0.00174	0.096	1.01773	2.75945	GP35	0.041	0.017	0.0154	0.846	0.0726296	1.81248
GP6	-0.044	0.029	0.129	1	0	0.88941	G2	0.069	0.024	0.00476	0.262	0.581699	2.32239	GP1	-0.028	0.016	0.0905	1	0	1.04335
GP7	0	0.028	1	1	0	0	GP6	-0.07	0.026	0.00665	0.366	0.436519	2.17718	GP2	-0.029	0.017	0.0908	1	0	1.04191
GP8	-0.048	0.027	0.0814	1	0	1.08938	GP19	0.066	0.025	0.00795	0.437	0.359519	2.09963	GP3	-0.011	0.016	0.506	1	0	0.295849
GP9	-0.027	0.029	0.339	1	0	0.4698	CF	-0.066	0.025	0.00813	0.447	0.349692	2.08991	GP7	-0.016	0.015	0.29	1	0	0.537602
GP10	-0.004	0.032	0.887	1	0	0.0520764	B	-0.062	0.026	0.0168	0.923	0.0347983	1.77469	GP8	-0.011	0.015	0.449	1	0	0.347754
GP11	-0.047	0.028	0.0981	1	0	1.00833	GP1	-0.042	0.026	0.111	1	0	0.954677	GP9	-0.014	0.016	0.368	1	0	0.434152
GP12	-0.003	0.028	0.919	1	0	0.0366845	GP2	-0.037	0.028	0.178	1	0	0.74958	GP12	0.002	0.016	0.906	1	0	0.0428718
GP13	-0.014	0.028	0.624	1	0	0.204815	GP3	0.028	0.027	0.297	1	0	0.527244	GP13	-0.032	0.015	0.0391	1	0	1.40782
GP14	-0.024	0.027	0.383	1	0	0.416801	GP7	-0.037	0.025	0.136	1	0	0.866461	GP14	0.018	0.015	0.218	1	0	0.661544
GP15	0.029	0.028	0.3	1	0	0.522879	GP8	-0.007	0.024	0.782	1	0	0.106793	GP15	0.009	0.015	0.575	1	0	0.240332
GP16	0.052	0.03	0.0882	1	0	1.05453	GP9	-0.039	0.025	0.122	1	0	0.91364	GP16	-0.011	0.017	0.514	1	0	0.289037
GP17	-0.022	0.029	0.45	1	0	0.346787	GP12	-0.023	0.025	0.364	1	0	0.438899	GP17	-0.029	0.016	0.0785	1	0	1.10513
GP20	0.037	0.028	0.182	1	0	0.739929	GP14	0.043	0.023	0.069	1	0	1.16115	GP18	-0.032	0.018	0.0738	1	0	1.13194
GP21	-0.019	0.025	0.447	1	0	0.349692	GP15	-0.034	0.024	0.162	1	0	0.790485	GP19	0.015	0.016	0.342	1	0	0.465974
GP24	-0.022	0.03	0.466	1	0	0.331614	GP16	-0.056	0.027	0.0386	1	0	1.41341	GP20	0.029	0.015	0.0576	1	0	1.23958
GP25	0.022	0.026	0.389	1	0	0.41005	GP21	-0.032	0.021	0.125	1	0	0.90309	GP21	-0.011	0.013	0.417	1	0	0.379864
GP27	-0.033	0.03	0.274	1	0	0.562249	GP23	0.025	0.027	0.353	1	0	0.452225	GP24	-0.013	0.017	0.444	1	0	0.352617
GP28	0.014	0.03	0.627	1	0	0.202732	GP24	-0.043	0.027	0.119	1	0	0.924453	GP27	0.008	0.017	0.64	1	0	0.19382
GP29	-0.021	0.028	0.45	1	0	0.346787	GP25	-0.022	0.022	0.315	1	0	0.501689	GP28	0.013	0.017	0.436	1	0	0.360514
GP30	0.025	0.029	0.4	1	0	0.39794	GP27	-0.029	0.027	0.29	1	0	0.537602	GP29	0.019	0.015	0.218	1	0	0.661544
GP31	0.061	0.029	0.0382	1	0	1.41794	GP28	-0.03	0.027	0.266	1	0	0.575118	GP30	0.001	0.016	0.972	1	0	0.0123337
GP33	-0.029	0.03	0.32	1	0	0.49485	GP29	-0.056	0.025	0.0244	1	0	1.61261	GP31	0.032	0.016	0.0525	1	0	1.27984
GP35	0.022	0.03	0.461	1	0	0.336299	GP30	0.005	0.026	0.851	1	0	0.0700704	GP33	0.012	0.017	0.488	1	0	0.31158
GP36	-0.045	0.027	0.104	1	0	0.982967	GP31	0.05	0.026	0.0571	1	0	1.24336	GP36	-0.025	0.015	0.0997	1	0	1.0013
GP37	-0.052	0.029	0.069	1	0	1.16115	GP33	-0.015	0.027	0.573	1	0	0.241845	GP37	-0.033	0.016	0.0366	1	0	1.43652
GP38	-0.055	0.026	0.0365	1	0	1.43771	GP35	0.037	0.027	0.173	1	0	0.761954	GP38	-0.034	0.014	0.0196	1	0	1.70774
GP39	-0.035	0.028	0.208	1	0	0.681937	GP36	-0.01	0.024	0.687	1	0	0.163043	GP39	-0.014	0.015	0.359	1	0	0.444906
LB	-0.034	0.028	0.226	1	0	0.645892	GP37	-0.049	0.025	0.0537	1	0	1.27003	LB	-0.018	0.015	0.238	1	0	0.623423
HB	0.035	0.028	0.216	1	0	0.665546	GP38	-0.014	0.023	0.545	1	0	0.263603	HB	0.021	0.016	0.175	1	0	0.756962
G1	-0.045	0.028	0.107	1	0	0.970616	GP39	-0.009	0.025	0.716	1	0	0.145087	G0	-0.029	0.017	0.0797	1	0	1.09854
G2	0.049	0.028	0.0749	1	0	1.12552	LB	-0.023	0.025	0.349	1	0	0.457175	G2	0.034	0.015	0.028	1	0	1.55284
G3	0.044	0.029	0.13	1	0	0.886057	HB	0.027	0.025	0.286	1	0	0.543634	G3	0.028	0.016	0.0828	1	0	1.08197
G4	-0.05	0.026	0.0585	1	0	1.23284	G0	-0.047	0.027	0.0818	1	0	1.08725	G4	-0.028	0.014	0.0487	1	0	1.31247
S1	-0.006	0.028	0.836	1	0	0.0777937	G3	0	0.026	0.997	1	0	0.00130484	S1	-0.002	0.015	0.907	1	0	0.0423927
S3	0.044	0.028	0.115	1	0	0.939302	G4	-0.018	0.023	0.431	1	0	0.365523	S3	0.027	0.016	0.0786	1	0	1.10458
S4	-0.05	0.026	0.0577	1	0	1.23882	S1	-0.029	0.024	0.234	1	0	0.630784	S4	-0.028	0.014	0.0505	1	0	1.29671
B	-0.018	0.029	0.535	1	0	0.271646	S3	0.041	0.025	0.0998	1	0	1.00087	B	-0.018	0.016	0.264	1	0	0.578396
AF	-0.025	0.03	0.391	1	0	0.407823	S4	-0.019	0.023	0.415	1	0	0.381952	AF	0.011	0.017	0.515	1	0	0.288193
CF	-0.014	0.028	0.615	1	0	0.211125	AF	-0.013	0.027	0.629	1	0	0.201349	CF	-0.024	0.016	0.126	1	0	0.899629
HM	0.052	0.028	0.0635	1	0	1.19723	HM	0.013	0.025	0.594	1	0	0.226214	HM	0	0.015	0.988	1	0	0.00524306
Supplementary Table 8 Significant results of longitudinal association between glycans and FPG/ HOMA-IR/HbA1c in basic model
FPG							HOMA-IR							HbA1c
Glycan	Estimate	SE	pvalue	P.adjust	log10_adj_pval	log10_pval	Glycan	Estimate	SE	pvalue	P.adjust	log10_adj_pval	log10_pval	Glycan	Estimate	SE	pvalue	P.adjust	log10_adj_pval	log10_pval
GP32	0.161	0.031	2.52e-07	1.39e-05	4.85699	6.5986	GP32	0.196	0.027	1.56e-12	8.6e-11	10.0655	11.8069	GP32	0.08	0.017	4.17e-06	0.000229	3.64016	5.37986
GP26	0.139	0.03	4.89e-06	0.000269	3.57025	5.31069	S2	0.121	0.024	4.87e-07	2.68e-05	4.57187	6.31247	GP34	0.065	0.017	0.000119	0.00656	2.1831	3.92445
GP22	0.121	0.03	6.35e-05	0.00349	2.45717	4.19723	GP20	0.121	0.024	8.96e-07	4.93e-05	4.30715	6.04769	GP22	0.065	0.017	0.000155	0.00852	2.06956	3.80967
GP18	-0.114	0.032	0.000393	0.0216	1.66555	3.40561	GP18	-0.13	0.029	6.52e-06	0.000359	3.44491	5.18575	GP26	0.061	0.017	0.000362	0.0199	1.70115	3.44129
							GP11	-0.104	0.025	3.84e-05	0.00211	2.67572	4.41567	S2	0.053	0.015	0.000476	0.0262	1.5817	3.32239
							GP26	0.112	0.027	4.52e-05	0.00248	2.60555	4.34486
							GP13	-0.09	0.024	0.000254	0.0139	1.85699	3.59517
							G1	-0.088	0.025	0.000436	0.024	1.61979	3.36051
							S0	-0.086	0.025	0.000534	0.0294	1.53165	3.27246
							GP10	-0.096	0.028	0.000618	0.034	1.46852	3.20901
							GP22	0.094	0.028	0.000711	0.0391	1.40782	3.14813
							GP34	0.091	0.027	0.000785	0.0432	1.36452	3.10513

## Sheet: Supplementary Table 9
Supplementary Table 9 Comprehensive results of longitudinal association between glycans and BMI in the full model (n=473)
Glycan	Estimate	SE	pvalue	P.adjust	log10_adj_pval	log10_pval
GP18	-1.242	0.115	2e-25	1.1e-23	22.9586	24.699
GP32	0.829	0.114	1.11e-12	6.12e-11	10.2132	11.9547
GP19	0.554	0.092	2.9e-09	1.59e-07	6.7986	8.5376
GP26	0.623	0.125	7.35e-07	4.04e-05	4.39362	6.13371
GP12	-0.448	0.09	9.04e-07	4.97e-05	4.30364	6.04383
GP29	-0.455	0.098	3.75e-06	0.000206	3.68613	5.42597
GP34	0.51	0.111	4.9e-06	0.00027	3.56864	5.3098
GP24	-0.541	0.12	7.13e-06	0.000392	3.40671	5.14691
GP28	-0.502	0.12	3.14e-05	0.00173	2.76195	4.50307
HM	0.4	0.101	8.57e-05	0.00471	2.32698	4.06702
GP35	0.475	0.125	0.000154	0.00846	2.07263	3.81248
GP22	0.464	0.127	0.000264	0.0145	1.83863	3.5784
GP3	-0.375	0.114	0.00105	0.0575	1.24033	2.97881
S1	-0.274	0.092	0.003	0.165	0.782516	2.52288
GP7	0.283	0.098	0.00408	0.224	0.649752	2.38934
GP37	-0.295	0.103	0.00424	0.233	0.632644	2.37263
GP2	-0.32	0.116	0.006	0.33	0.481486	2.22185
B	-0.304	0.113	0.00709	0.39	0.408935	2.14935
GP23	-0.36	0.136	0.00825	0.454	0.342944	2.08355
GP8	-0.228	0.087	0.00898	0.494	0.306273	2.04672
GP9	-0.255	0.099	0.0106	0.582	0.235077	1.97469
GP1	0.143	0.109	0.188	1	0	0.725842
GP4	-0.021	0.104	0.843	1	0	0.0741724
GP5	0.086	0.103	0.402	1	0	0.395774
GP6	-0.19	0.112	0.0887	1	0	1.05208
GP10	-0.274	0.116	0.0182	1	0	1.73993
GP11	-0.17	0.104	0.104	1	0	0.982967
GP13	-0.004	0.1	0.97	1	0	0.0132283
GP14	-0.126	0.086	0.144	1	0	0.841638
GP15	0.014	0.095	0.882	1	0	0.0545314
GP16	-0.082	0.111	0.459	1	0	0.338187
GP17	-0.216	0.12	0.0728	1	0	1.13787
GP20	0.168	0.099	0.0919	1	0	1.03668
GP21	-0.012	0.068	0.86	1	0	0.0655015
GP25	0.047	0.077	0.547	1	0	0.262013
GP27	0.134	0.133	0.311	1	0	0.50724
GP30	-0.068	0.117	0.561	1	0	0.251037
GP31	0.231	0.113	0.0411	1	0	1.38616
GP33	0.125	0.126	0.322	1	0	0.492144
GP36	0.091	0.089	0.304	1	0	0.517126
GP38	0.018	0.082	0.831	1	0	0.080399
GP39	0.141	0.097	0.145	1	0	0.838632
LB	-0.225	0.1	0.0252	1	0	1.5986
HB	0.139	0.103	0.178	1	0	0.74958
G0	0.06	0.111	0.588	1	0	0.230623
G1	-0.001	0.101	0.993	1	0	0.00305075
G2	-0.203	0.094	0.0319	1	0	1.49621
G3	-0.13	0.114	0.255	1	0	0.59346
G4	0.024	0.082	0.769	1	0	0.114074
S0	-0.07	0.101	0.49	1	0	0.309804
S2	0.016	0.096	0.868	1	0	0.0614803
S3	0.192	0.102	0.0596	1	0	1.22475
S4	0.009	0.081	0.914	1	0	0.0390538
AF	0.175	0.127	0.169	1	0	0.772113
CF	-0.022	0.103	0.831	1	0	0.080399
Supplementary Table 9 Significant results of longitudinal association between glycans and BMI in the full model (n=473)
Glycan	Estimate	SE	pvalue	P.adjust	log10_adj_pval	log10_pval
GP18	-1.242	0.115	2e-25	1.1e-23	22.9586	24.699
GP32	0.829	0.114	1.11e-12	6.12e-11	10.2132	11.9547
GP19	0.554	0.092	2.9e-09	1.59e-07	6.7986	8.5376
GP26	0.623	0.125	7.35e-07	4.04e-05	4.39362	6.13371
GP12	-0.448	0.09	9.04e-07	4.97e-05	4.30364	6.04383
GP29	-0.455	0.098	3.75e-06	0.000206	3.68613	5.42597
GP34	0.51	0.111	4.9e-06	0.00027	3.56864	5.3098
GP24	-0.541	0.12	7.13e-06	0.000392	3.40671	5.14691
GP28	-0.502	0.12	3.14e-05	0.00173	2.76195	4.50307
HM	0.4	0.101	8.57e-05	0.00471	2.32698	4.06702
GP35	0.475	0.125	0.000154	0.00846	2.07263	3.81248
GP22	0.464	0.127	0.000264	0.0145	1.83863	3.5784

[truncated: 8 more sheets: Supplementary Table 10, Supplementary Table 11, Supplementary Table 12, Supplementary Table 13, Supplementary Table 14, Supplementary Table 15, Supplementary Table 16, Supplementary Table 17]
